# Supplementary material for: Near-Infrared Photothermally Enhanced Photo-Oxygenation for Inhibition of Amyloid-β Aggregation Based on RVG-Conjugated Porphyrinic Metal–Organic Framework and Indocyanine Green Nanoplatform
Source: Int J Mol Sci. 2022 Sep 17;23(18):10885. doi: 10.3390/ijms231810885 (PMC9505608; doi:10.3390/ijms231810885)
Supplement: Supplementary file 1 [file ijms-23-10885-s001.zip]

Archive with 1 entries (1 files):
- ijms-1881132-Supplementary.pdf
